# Supplementary material for: Drug-Resistant Tuberculosis on the Balkan Peninsula: Determination of Drug Resistance Mechanisms with Xpert MTB/XDR and Whole-Genome Sequencing Analysis
Source: Microbiol Spectr. 2023 Mar 6;11(2):e02761-22. doi: 10.1128/spectrum.02761-22 (PMC10100718; doi:10.1128/spectrum.02761-22)
Supplement: Supplemental file 2 — Table S2. Download spectrum.02761-22-s0002.xlsx, XLSX file, 0.02 MB [file spectrum.02761-22-s0002.xlsx]

## Sheet: Xpert MTBXDR results
Supplementary table_S2: Results from Xpert MTB/XDR and phenotypic drug susceptibility testning for 80 Mycobacterium tuberculosisisolates from Balkan Peninsula.
Isolate			INH					ETH		FQ					AMI/KAN/CAP
	Specimen/DNA isolate /MGIT tube	GX XDR MTBc probe	GX XDR				pDST (S/R)	GX XDR	pDST (S/R)	GX XDR				pDST (S/R)	GX XDR		pDST (S/R)
			promotor inhA	katG	fabG1	oxyR-ahpC intergenic region		promotor inhA		gyrA1	gyrA2	gyrA3	gyrB2		rrs	eis
SLO-4779 10-750-21	MGIT	POS	POS	NEG	NEG	NEG	R	POS	R	NEG	NEG	NEG	NEG	S	NEG	NEG	S
SLO-2749 179-7384-06	DNA isolate	POS	NEG	POS	NEG	NEG	R	NEG	R	NEG	NEG	NEG	NEG	S	NEG	POS(AMI+KAN)	R (AMI)
SLO-4762 69-6456-20	DNA isolate	POS	POS	POS	NEG	NEG	R	POS	R	NEG	NEG	NEG	NEG	S	NEG	POS (KAN)	R (KAN)
SLO-4777 7-534-21	DNA isolate	POS	NEG	NEG	NEG	NEG	S	NEG	NT	NEG	NEG	NEG	NEG	NT	NEG	NEG	NT
SLO- 4711 13-1551-20	DNA isolate	POS	NEG	NEG	NEG	NEG	S	NEG	R	NEG	NEG	NEG	NEG	S	NEG	NEG	S
SLO-632 206-2531-96	DNA isolate	POS	NEG	POS	NEG	NEG	R	NEG	S	POS	NEG	POS	NEG	R	NEG	NEG	S
SLO-40 511-97	MGIT	POS	NEG	NEG	NEG	NEG	S	NEG	NT	NEG	NEG	POS	NEG	R	NEG	NEG	NT
SLO-4819 50-4337-21	sputum	POS	POS	NEG	NEG	NEG	R	POS	R	NEG	NEG	NEG	NEG	S	NEG	NEG	S
SLO-625 194-2433-98	DNA isolate	POS	NEG	POS	NEG	NEG	R	NEG	R	NEG	NEG	NEG	NEG	S	NEG	NEG	S
SLO-135 265-3612-95	DNA isolate	POS	NEG	POS	NEG	NEG	R	NEG	S	NEG	NEG	NEG	NEG	S	NEG	NEG	S
SLO-1660 202-2556-03	DNA isolate	POS	NEG	POS	NEG	NEG	R	NEG	S	NEG	NEG	NEG	NEG	S	NEG	NEG	S
SLO-4828 60-4952-21	induced sputum	POS	NEG	NEG	NEG	NEG	S	NEG	NT	NEG	NEG	NEG	NEG	NT	NEG	NEG	NT
SLO-4820 51-4425-21	sputum	POS	NEG	NEG	NEG	NEG	S	NEG	NT	NEG	NEG	NEG	NEG	NT	NEG	NEG	NT
SLO-390 294-3992-95	MGIT	POS	NEG	POS	NEG	NEG	R	NEG	S	NEG	NEG	NEG	NEG	S	NEG	NEG	S
SLO-353 4285-96	MGIT	POS	NEG	NEG	NEG	NEG	S	NEG	S	NEG	NEG	NEG	NEG	S	NEG	NEG	S
SLO-136 972-96	DNA isolate	POS	NEG	POS	NEG	NEG	R	NEG	S	NEG	NEG	NEG	NEG	S	NEG	NEG	S
SLO-631 301-3205-96	MGIT	POS	NEG	NEG	NEG	NEG	S	NEG	S	NEG	NEG	NEG	NEG	S	NEG	NEG	S
SLO-633 232-2416-96	MGIT	POS	NEG	NEG	NEG	NEG	S	NEG	S	NEG	NEG	NEG	NEG	S	NEG	NEG	S
SLO-635 -360-5440-96	MGIT	POS	NEG	POS	NEG	NEG	R	NEG	S	NEG	NEG	NEG	NEG	S	NEG	NEG	S
SLO-143 76-977-98	MGIT	POS	NEG	POS	NEG	NEG	R	NEG	S	NEG	NEG	NEG	NEG	S	NEG	NEG	S
SLO-622 41-281-98	MGIT	POS	NEG	POS	NEG	NEG	R	NEG	S	NEG	NEG	NEG	NEG	S	NEG	NEG	S
SLO-257 84-1310-99	MGIT	POS	NEG	NEG	NEG	POS	R	NEG	S	NEG	NEG	NEG	NEG	S	NEG	NEG	S
SLO-616 276-1925-99	MGIT	POS	NEG	POS	NEG	NEG	R	NEG	S	NEG	NEG	NEG	NEG	S	NEG	NEG	S
SLO-76 186-1948-00	MGIT	POS	NEG	POS	NEG	NEG	R	NEG	S	NEG	NEG	NEG	NEG	S	NEG	NEG	S
SLO-391 19-306-01	MGIT	POS	NEG	POS	NEG	NEG	R	NEG	S	NEG	NEG	NEG	NEG	S	NEG	NEG	S
SLO-423 44-473-01	MGIT	POS	NEG	POS	NEG	NEG	R	NEG	R	NEG	NEG	NEG	NEG	S	NEG	NEG	S
SLO-471 76-1070-01	MGIT	POS	NEG	NEG	NEG	NEG	S	NEG	NT	NEG	NEG	NEG	NEG	NT	NEG	NEG	NT
SLO-574 141-1635-01	MGIT	POS	NEG	POS	NEG	NEG	R	NEG	R	NEG	NEG	NEG	NEG	S	NEG	NEG	S
SLO-811 317-3510-01	MGIT	POS	POS	NEG	NEG	NEG	R	POS	R	NEG	NEG	NEG	NEG	S	NEG	NEG	S
SLO-828 20-483-02	MGIT	POS	NEG	POS	NEG	NEG	R	NEG	R	NEG	NEG	NEG	NEG	S	NEG	NEG	S
SLO-949 80-808-02	MGIT	POS	NEG	POS	NEG	NEG	R	NEG	S	NEG	NEG	NEG	NEG	S	NEG	NEG	S
SLO-2496 229-7089-05	MGIT	POS	NEG	NEG	NEG	NEG	R	NEG	R	NEG	NEG	NEG	NEG	S	NEG	NEG	S
SLO-2391 126-3848-05	MGIT	POS	NEG	NEG	NEG	NEG	S	NEG	NT	NEG	NEG	NEG	NEG	NT	NEG	NEG	NT
SLO-2998 1-22-08	MGIT	POS	NEG	NEG	NEG	NEG	S	NEG	S	POS	NEG	POS	NEG	R	NEG	NEG	S
SLO-3004 233-9288-07	MGIT	POS	NEG	POS	NEG	NEG	R	NEG	S	NEG	NEG	NEG	NEG	S	NEG	NEG	S
SLO-3128 120-3996-08	MGIT	POS	NEG	POS	NEG	NEG	R	NEG	R	NEG	NEG	NEG	NEG	S	NEG	NEG	S
SLO-3227 8-591-09	MGIT	POS	POS	NEG	NEG	NEG	R	POS	R	NEG	NEG	NEG	NEG	S	NEG	NEG	S
SLO-3246 20-520-09	MGIT	POS	NEG	POS	NEG	NEG	R	NEG	S	NEG	NEG	NEG	NEG	S	NEG	NEG	S
SLO-4031 1-397-14	MGIT	POS	NEG	NEG	NEG	NEG	S	NEG	NT	NEG	NEG	NEG	NEG	NT	NEG	NEG	NT
SLO-4498 107-7214-17	MGIT	POS	POS	NEG	NEG	NEG	R	POS	R	NEG	NEG	NEG	NEG	S	NEG	NEG	S
SLO-4606 5-434-19	MGIT	POS	POS	POS	NEG	NEG	R	POS	R	NEG	NEG	NEG	NEG	S	NEG	NEG	S
SLO-1301 224-2622-96	MGIT	POS	NEG	NEG	NEG	POS	S	NEG	S	NEG	NEG	NEG	NEG	NT	NEG	NEG	NT
SLO-629 41-512-97	MGIT	POS	NEG	NEG	NEG	POS	S	NEG	S	NEG	NEG	NEG	NEG	NT	NEG	NEG	NT
SLO-617 323-2888-99	MGIT	POS	NEG	NEG	NEG	POS	S	NEG	S	NEG	NEG	NEG	NEG	S	NEG	NEG	S
SLO-777 237-2813-01	MGIT	POS	NEG	NEG	NEG	POS	S	NEG	S	NEG	NEG	NEG	NEG	S	NEG	NEG	S
SLO-874 41-664-02	MGIT	POS	NEG	NEG	NEG	POS	S	NEG	S	NEG	NEG	NEG	NEG	S	NEG	NEG	S
SLO-1809 65-802-04	MGIT	POS	NEG	NEG	NEG	POS	S	NEG	S	NEG	NEG	NEG	NEG	S	NEG	NEG	S
SLO-4841 73-6170-21	MGIT	POS	POS	NEG	NEG	NEG	R	POS	R	NEG	NEG	NEG	NEG	S	NEG	NEG	NT
MK-3113 105-4054-08	DNA isolate	POS	NEG	POS	NEG	NEG	R	NEG	S	NEG	NEG	NEG	NEG	S	NEG	NEG	S
MK-1856 102-1398-04	DNA isolate	POS	NEG	NEG	NEG	NEG	R	NEG	S	POS	POS	POS	NEG	R	NEG	NEG	S
MK-2617 45-1519-06	DNA isolate	POS	NEG	NEG	NEG	NEG	R	NEG	S	NEG	NEG	NEG	NEG	S	NEG	NEG	S
MK-3222 250-8095-08	DNA isolate	POS	NEG	POS	NEG	NEG	R	NEG	S	NEG	NEG	NEG	NEG	S	NEG	NEG	S
MK-3224 252-8097-08	DNA isolate	POS	NEG	POS	NEG		R	NEG	R	NEG	NEG	NEG	NEG	S	NEG	NEG	S
MK-2756 183-7676-06	DNA isolate	POS	POS	NEG	NEG	NEG	R	POS	R	NEG	NEG	NEG	NEG	S	NEG	NEG	S
MK-3225 253-8098-08	DNA isolate	POS	POS	NEG	NEG	NEG	R	POS	R	NEG	NEG	NEG	NEG	S	NEG	NEG	S
MK-3572 203-8386-10	DNA isolate	POS	POS	NEG	NEG	NEG	R	POS	R	NEG	NEG	NEG	NEG	S	NEG	NEG	S
MK-2323 39-599-05	DNA isolate	POS	NEG	NEG	NEG	POS	R	NEG	S	NEG	NEG	NEG	NEG	S	NEG	NEG	S
MK-2862 65-3270-07	DNA isolate	POS	NEG	POS	NEG	NEG	R	NEG	S	NEG	NEG	NEG	NEG	S	NEG	NEG	S
MK-2991 226-9155-07	DNA isolate	POS	NEG	POS	NEG	NEG	R	NEG	S	NEG	NEG	NEG	NEG	S	NEG	NEG	S
MK-3571 202-8388-10	DNA isolate	POS	POS	NEG	NEG	NEG	R	POS	R	NEG	NEG	NEG	NEG	S	NEG	NEG	S
MK-3566 196-8384-10	DNA isolate	POS	POS	NEG	NEG	NEG	R	POS	R	NEG	NEG	NEG	NEG	S	NEG	NEG	S
MK-2229 38-598-05	DNA isolate	POS	NEG	POS	NEG	NEG	R	NEG	S	NEG	NEG	NEG	NEG	S	NEG	NEG	S
MK-620 -375-5232-99	DNA isolate	POS	NEG	POS	NEG	NEG	R	NEG	S	NEG	NEG	NEG	NEG	S	NEG	NEG	S
MK-3223 251-8096-08	DNA isolate	POS	NEG	NEG	NEG	POS	R	NEG	S	POS	POS	NEG	NEG	R (OFL) S(MXF)	NEG	NEG	S
MK-2992 227-9156-07	DNA isolate	POS	NEG	POS	NEG	NEG	R	NEG	S	NEG	NEG	NEG	NEG	S	NEG	NEG	S
MK-2603 43-1516-06	DNA isolate	POS	NEG	NEG	NEG	POS	R	NEG	S	NEG	NEG	NEG	NEG	S	NEG	NEG	S
MK-3648 197-8385-10	DNA isolate	POS	POS	NEG	NEG	NEG	R	POS	R	NEG	NEG	NEG	NEG	S	NEG	NEG	S
MK-4239 72-4709-15	DNA isolate	POS	NEG	POS	NEG	NEG	R	NEG	S	NEG	NEG	NEG	NEG	S	NEG	NEG	S
MK-3823 42-1476-10	DNA isolate	POS	NEG	POS	NEG	NEG	R	NEG	R	NEG	NEG	NEG	NEG	S	NEG	NEG	S
MK-1858 104-1400-04	DNA isolate	POS	NEG	NEG	NEG	POS	R	NEG	S	NEG	NEG	NEG	NEG	S	NEG	NEG	S
MK-3822 41-1475-10	DNA isolate	POS	NEG	POS	NEG	NEG	R	NEG	S	NEG	NEG	NEG	NEG	S	NEG	NEG	S
MK-2758 185-7678-06	DNA isolate	POS	NEG	NEG	NEG	POS	R	NEG	S	NEG	NEG	NEG	NEG	S	NEG	NEG	S
BIH-3199 19676861-08	DNA isolate	POS	NEG	NEG	NEG	NEG	R	NEG	S	NEG	NEG	NEG	NEG	S	NEG	NEG	S
BIH-3198 195-6859-08	DNA isolate	POS	NEG	POS	NEG	NEG	R	NEG	S	NEG	NEG	NEG	NEG	S	NEG	NEG	S
BIH-3202 199-6860-08	DNA isolate	POS	NEG	NEG	NEG	POS	R	NEG	R	NEG	NEG	NEG	NEG	S	NEG	NEG	S
SRB-3000 222-9076-07	DNA isolate	POS	NEG	POS	NEG	NEG	R	NEG	S	POS	POS	POS	NEG	R	NEG	NEG	S
CG-2984 203-8171-07	DNA isolate	POS	NEG	POS	NEG	NEG	R	NEG	R	NEG	NEG	NEG	NEG	S	POS	NEG	R (CAP), S (AMI)
CG-3028 20-886-08	DNA isolate	POS	NEG	POS	NEG	NEG	R	NEG	S	NEG	NEG	NEG	NEG	S	POS	NEG	R (AMI),S(CAP)
CG-3029 19-885-08	DNA isolate	POS	NEG	NEG	NEG	NEG	R	NEG	R	POS	NEG	POS	NEG	R	NEG	NEG	S
CG-2985 204-8172-07	DNA isolate	POS	NEG	POS	NEG	NEG	R	NEG	S	NEG	NEG	NEG	NEG	S	POS	NEG	R (CAP, AMI)
Footnote: S=susceptible, R= resistant, NEG=negative, POS= positive, INH=isoniazid, FQ=fluoroquinolones, ETH= ethionamid, CAP= capreomycin, KAN= kanamycin, AMI= amikacin, OFL= ofloxacin, MXF= moxiifloxacin, pDST=phenotypic drug susceptibility testing, NT= not tested
